# Supplementary material for: Response of Plant and Soil N, P, and N:P Stoichiometry to N Addition in China: A Meta-Analysis
Source: Plants (Basel). 2023 May 25;12(11):2104. doi: 10.3390/plants12112104 (PMC10255806; doi:10.3390/plants12112104)
Supplement: Supplementary file 1 [file plants-12-02104-s001.zip]

Archive with 1 entries (1 files):
- plants-2330554-supplementary.pdf
